# Supplementary material for: The splicing factor SRSF6 mediates ferroptosis resistance in head and neck squamous cell carcinoma through induction of stearoyl-CoA desaturase
Source: J Biol Chem. 2025 Jul 23;301(9):110509. doi: 10.1016/j.jbc.2025.110509 (PMC12390944; doi:10.1016/j.jbc.2025.110509)
Supplement: Supplementary Table S1 [file mmc2.xlsx]

## Sheet: Sheet1
Table S1. The sequences of siRNAs and shRNAs.
siRNAs and shRNAs	Sequences
siNC	5'-UUCUCCGAACGUGUCACGUUU-3'
siSRSF6-1#	5'- GCGUCUACAUAGGACGCCUGAGCUA -3'
siSRSF6-2#	5'- CCUGUUCGUACAGAAUACAGGCUUA -3'
siFTO	5'-GCACAAGCAUGGCUGCUUA-3'
shNC	CCTAAGGTTAAGTCGCCCTCG
shSRSF6-1#	GTAATAGCCACGACCAATTTA
shSRSF6-2#	CCTGTTCGTACAGAATACAGGCTTA
shFTO	TCACCAAGGAGACTGCTATTT
