# Supplementary material for: The splicing factor SRSF6 mediates ferroptosis resistance in head and neck squamous cell carcinoma through induction of stearoyl-CoA desaturase
Source: J Biol Chem. 2025 Jul 23;301(9):110509. doi: 10.1016/j.jbc.2025.110509 (PMC12390944; doi:10.1016/j.jbc.2025.110509)
Supplement: Supplementary Table S2 [file mmc3.xlsx]

## Sheet: Sheet1
Table S2. The sequences of primers used for RT-PCR and RT-qPCR.
Gene	Forward	Reverse
β-actin	CCCAGCACAATGAAGATCAA	ACATCTGCTGGAAGGTGGAC
SRSF6-m6A	CTCGCTCAAAGTCAAGATCAAGGTC	CATGGAAGAGTAACTGCCTAAGTAGG
T7-SRSF6-m6A	CTCGCTCAAAGTCAAGATCAAGGTC	GCAAGTAAAACCTCTACAAATGTGGTATGGCTG
SRSF6 (PCR)	CCGTTCGACAACCAGCCCTTG	TGTATCCACCTCCACCACTGCG
SRSF6 (qPCR)	CATAGGACGCCTGAGCTACAAC	TGTATCCACCTCCACCACTGCG
SREBF1 site1	TCACCTGCTGCAGCGTCTCT	TGCAGCTGGTGCAGCTTATG
SREBF1 site2	ACATCTCTTAGAGCGAGCACTG	CAGCATCAGAACAGCTGTTCAG
SREBF1 site3	TGTGCTGACGGAAGCCAACT	CAGGAGGCTAAGCACGCTGA
SREBF1 site4	CTTCTCACCTCCCAGCTCTGT	AGACCCAAGCTGTAGCTCCT
SREBF1 site5	ACAGTGACTTCCCTGGCCTAT	GCATGGACGGGTACATCTTCAA
SCD site1	CTTCTGTGTTAATTGCGTAGAGGCT	TGCACAGGTCAACAGAACTAAACT
SCD site2	AACCAGCTAGCGTGCAAGG	GCATCTTGGCTCTCGGATG
SREBF1	ACAGTGACTTCCCTGGCCTAT	GCATGGACGGGTACATCTTCAA
SCD	TTCCTACCTGCAAGTTCTACACC	CCGAGCTTTGTAAGAGCGGT
FTO exon 2 AS	GACTGCCGAGGAACGAGAGCG	GGTCCCGAAATAAGCAGCCAT
FTO exon 3 AS	ACTTGGCTCCCTTATCTGACC	CTGCCTTCGAGATGAGAGTCATCC
FTO exon 4 AS	GCATGGGGAAAATGGCAGTGAGC	CAGTGTTGGTGGGTGGCATTG
FTO exon 5 AS	CGAAGGCAGGGATCCTGATATTTG	CTGCAGAGCCAACTGACAGCG
FTO exon 6 AS	CAATGCCACCCACCAACACTG	CACAGTGCTTCCAGTTGAGCCATG
FTO exon 7 AS	GCTGTCAGTTGGCTCTGCAGAATG	CGAGGCAAGGATGGCAGTCAAG
FTO exon 8 AS	CTGTGGAAGAAGATGGAGGGTGTG	CTTCCAGAAGCTGACCTCTGAGTTC
FTO APA Long transcript	GCACAGGCGTGTTGTGATGATTG	GAACCAGGTGAATGCCTTCTGAC
FTO APA Total transcript	CCCGAACATTACCTGCTGAT	TTCCAGAAGCTGACCTCTGAG
